# Supplementary material for: Genetic determinants of host- and virus-derived insertions for hepatitis E virus replication
Source: Nat Commun. 2024 Jun 6;15:4855. doi: 10.1038/s41467-024-49219-8 (PMC11156872; doi:10.1038/s41467-024-49219-8)
Supplement: Supplementary file 4 — supplementary movie files [file 41467_2024_49219_MOESM4_ESM.zip]

Archive with 30 entries (30 files):
- Supplementary_Movie_1.gif
- Supplementary_Movie_10.mp4
- Supplementary_Movie_11.mp4
- Supplementary_Movie_12.mp4
- Supplementary_Movie_13.mp4
- Supplementary_Movie_14.gif
- Supplementary_Movie_15.gif
- Supplementary_Movie_16.gif
- Supplementary_Movie_17.gif
- Supplementary_Movie_18.mp4
- Supplementary_Movie_19.mp4
- Supplementary_Movie_2.gif
- Supplementary_Movie_20.mp4
- Supplementary_Movie_21.mp4
- Supplementary_Movie_22.mp4
- Supplementary_Movie_23.mp4
- Supplementary_Movie_24.mp4
- Supplementary_Movie_25.mp4
- Supplementary_Movie_26.gif
- Supplementary_Movie_27.mp4
- Supplementary_Movie_28.mp4
- Supplementary_Movie_29.mp4
- Supplementary_Movie_3.gif
- Supplementary_Movie_30.mp4
- Supplementary_Movie_4.mp4
- Supplementary_Movie_5.mp4
- Supplementary_Movie_6.mp4
- Supplementary_Movie_7.mp4
- Supplementary_Movie_8.mp4
- Supplementary_Movie_9.mp4
