# Supplementary material for: Genetic determinants of host- and virus-derived insertions for hepatitis E virus replication
Source: Nat Commun. 2024 Jun 6;15:4855. doi: 10.1038/s41467-024-49219-8 (PMC11156872; doi:10.1038/s41467-024-49219-8)
Supplement: Supplementary file 6 — Source Data [file 41467_2024_49219_MOESM6_ESM.xlsx]

## Sheet: 1b
Duplication	95
no Insertions	57
SERPINA1	21
TRIM22	6
Albumin	2

## Sheet: 2a
construct	time [h p.t.]	normalized RLU
p1	4	1	1	1	1	1	1	1
	24	19.7118	19.0582	5.46094	2.35075	2.82514	2.27869	2.04301
	48	99.8161	130.466	42.0938	13.4731	14.8579	8.00546	9.48925
	72	223.739	294.639	134.875	45.1821	31.8251	19	19.2849
	96	377.899	512.062	333.336	106.006	60.4317	39.1639	34.4086
p6	4	1	1	1	1	1	1
	24	83.8521	102.942	80.82	119.777	53.9734	61.1675
	48	940.528	1235.64	1152.99	1547.56	664.436	708.325
	72	1977.66	2845.61	3791.4	3486.22	1647.8	1440.55
	96	3103.39	4284.24	8320.86	4917.82	2242.23	1927.39
SERPINA1.1	4	1	1	1	1	1	1
	24	105.147	132.157	41.1439	40.6957	60.1927	62.6318
	48	738.522	946.068	549.161	544.739	701.601	702.905
	72	1507.2	2066.37	2093.93	1662.08	1420.15	1310.9
	96	2806.21	3612.63	5497.05	4157.33	2361.05	2457.9
SERPINA1.2	4	1	1	1	1	1	1
	24	116.051	131.744	51.6355	129.784	58.8389	35.9862
	48	824.269	961.491	774.586	1200.84	495.489	334.266
	72	1531.66	1849.03	2776.71	3294.47	1296.95	1052.56
	96	3206.45	4154.04	6486.88	3983.92	1814.02	1401.95
cons.TRIM22	4	1	1	1	1	1	1
	24	67.2316	81.0452	20.2754	50.2018	24.744	13.2802
	48	380.535	536.098	295.203	398.605	186.94	116.487
	72	803.177	1079.41	1042.58	1153.71	450.446	325.099
	96	1546.6	2047.58	2979.83	1616.37	772.238	498.556
h.TRIM22	4	1	1	1	1	1	1	1
	24	98.0276	114.02	13.9672	16.8	44.4961	24.8655	19.9836
	48	818.21	1082.35	237.975	302.774	575.14	314.327	258.481
	72	1943.77	2613.11	875.959	1025.1	1976.78	1043.17	881.552
	96	3843.77	4927.85	2522.1	3226.97	3375.6	1813.23	1483.33
dup1	4	1	1	1
	24	356.554	305.111	712.587
	48	2788.48	2360.2	4410.79
	72	7474.69	6879.41	9964.41
	96	13133.3	10357.6	16697.8
dup2	4	1	1	1
	24	574.539	361.367	661.767
	48	4706.48	3197.06	4592.38
	72	10492.7	7112.27	8798.41
	96	13001.5	12752.4	13480.4

## Sheet: 2b
construct	ribavirin [µM]	normalized RLU
p1	100	0.517589	0.463188	0.756158	2.5839	4.19836	6.67247
	50	1.54784	1.4322	2.02955	5.86576	8.86827	11.2021
	25	5.82847	5.82863	8.08644	16.7211	24.6273	31.0976
	12.5	22.6166	23.1239	27.3038	31.8384	48.7679	56.0105
	6.25	63.9996	60.73	54.6701	54.7372	79.7232	89.9826
	3.125	101.962	97.2665	75.2688	72.5126	113.188	115.157
	1.5625	124.948	115.834	84.8015	98.4556	126.605	133.484
	0.78125	126.802	119.932	89.6193	96.3469	108.944	128.519
	0.390625	125.268	120.705	91.7478	106.623	121.387	119.547
	0.195313	117.191	106.884	95.3838	113.424	119.638	115.401
p6	100	0.202826	0.158044	0.337714	0.805019	1.87706	2.30997
	50	1.08102	0.88248	1.30077	3.92747	8.59053	10.718
	25	7.3418	6.10418	4.51649	17.1061	23.1851	30.5824
	12.5	29.036	26.685	14.0333	37.5881	48.7373	63.8467
	6.25	71.8226	64.1128	33.2785	56.0255	73.2872	80.3008
	3.125	107.225	96.4009	51.6593	83.8708	96.3103	113.768
	1.5625	135.872	123.747	68.6317	89.1747	112.11	108.169
	0.78125	146.521	125.881	74.8939	90.0226	101.413	105.998
	0.390625	130.66	114.522	81.1777	97.7373	107.271	110.259
	0.195313	124.333	112.045	86.4704	99.856	95.947	107.54
SERPINA1.1	100	0.323654	0.286497	0.777338	1.39193	1.48602	1.42459
	50	2.15514	1.22422	2.36422	5.93376	6.27298	6.82845
	25	9.72117	6.18309	7.15144	21.9415	19.3907	21.9762
	12.5	34.0832	23.7623	18.8604	33.0235	48.8806	50.5232
	6.25	78.3963	59.9154	40.4903	51.866	57.4772	61.4787
	3.125	116.216	96.5717	57.8353	99.9099	100.322	103.384
	1.5625	137.258	110.588	74.8498	33.1953	108.263	119.665
	0.78125	129.496	100.206	78.2931	71.9341	96.5332	104.476
	0.390625	130.904	101.103	92.345	95.8933	99.4	115.851
	0.195313	126.863	100.294	88.0319	134.408	113.162	121.073
SERPINA1.2	100	0.29927	0.319048	0.762063	1.563	2.05212	1.62761
	50	2.24912	1.48697	2.37119	6.32219	7.89917	7.59136
	25	9.68217	6.41439	6.4873	18.5089	22.2939	19.7958
	12.5	29.9738	21.975	19.829	36.6412	47.1852	47.7233
	6.25	71.1948	58.025	41.5254	69.2857	88.2401	79.2179
	3.125	119.79	104.629	57.4522	88.0645	113.897	102.875
	1.5625	138.489	123.022	73.9157	99.9745	122.267	109.945
	0.78125	146.783	119.839	79.7063	97.069	117.214	112.199
	0.390625	134.674	115.756	87.163	103.355	111.633	106.619
	0.195313	129.159	111.413	91.469	111.919	121.642	114.867
cons.TRIM22	100	0.570972	0.484144	2.00045	1.29589	1.78873	1.52965
	50	2.33948	1.9792	5.36295	5.18419	6.36864	6.0388
	25	10.1073	8.62837	14.5268	16.1429	19.2662	18.5698
	12.5	30.0591	23.6231	35.3851	35.7682	43.5846	37.3482
	6.25	62.653	49.6765	55.6901	56.1956	69.2412	68.8695
	3.125	96.5656	73.9258	74.6763	85.2954	99.9543	88.861
	1.5625	113.389	90.7439	87.6041	99.2737	108.312	97.2373
	0.78125	120.544	97.7773	86.0786	97.6853	100.439	101.287
	0.390625	113.406	101.162	88.7129	91.2343	102.067	95.0188
	0.195313	117.034	107.06	91.3904	111.814	104.287	93.5504
h.TRIM22	100	0.214527	0.177836	1.59358	0.96912	0.965236	1.11082
	50	1.10097	0.844142	4.43457	3.39128	4.19077	5.23459
	25	5.48086	4.25739	10.5695	14.7313	15.5263	17.4568
	12.5	25.3132	19.1686	27.5951	35.7886	42.1919	43.6654
	6.25	72.7253	54.6587	54.2753	55.1978	70.1273	68.4486
	3.125	119.117	87.4814	76.3777	79.9914	85.7575	92.3016
	1.5625	141.455	110.837	95.1158	89.9707	89.7322	99.3865
	0.78125	132.049	106.137	98.8483	83.4652	96.9479	101.225
	0.390625	117.912	98.3007	95.5683	103.296	105.884	115.038
	0.195313	122.256	108.837	105.12	97.4985	104.073	116.587
dup1	100	1.24775	1.3378	1.51185
	50	5.46396	6.04899	6.60037
	25	15.103	17.7809	19.6047
	12.5	26.5997	29.6716	32.8616
	6.25	44.407	41.7691	47.7446
	3.125	48.5378	48.7133	53.8815
	1.5625	73.5624	73.4748	87.746
	0.78125	71.3584	67.7702	75.6975
	0.390625	77.2403	77.8225	78.8033
	0.195313	79.36	77.6882	90.2698
dup2	100	1.36725	1.42419	1.74911
	50	6.46966	7.25432	8.21919
	25	20.1145	22.0464	24.6894
	12.5	43.3573	43.3512	47.4035
	6.25	64.2117	65.7094	79.8158
	3.125	80.2375	81.8019	88.9859
	1.5625	98.7764	100.178	110.407
	0.78125	106.25	104.39	113.512
	0.390625	125.889	122.115	134.504
	0.195313	107.266	107.4	114.425

## Sheet: 2c
p1	p6	SERPINA1.1	SERPINA1.2	cons.TRIM22	h.TRIM22	dup1	dup2
1883	100313	232031	197500	52083	233334	139333	5960
3917	145208	182292	218542	102000	192750	135667	4260
160	305000	182500	670313	201875	510417	111333	5280
280	281250
200	158500
962.5	212500
400	264375
250	338125

## Sheet: 3b
construct	time [h p.t.]	normalized RLU
p1	4	1	1	1	1
	24	56.2338	6.46291	6.3545	31.4149
	48	305.325	75.3205	65.5503	178.315
	72	577.656	307.662	312.164	329.365
	96	757.623	712.742	775.487	478.975
p6	4	1	1	1	1	1
	24	105.91	599.463	73.9069	55.5909	208.93
	48	1345.33	5775.85	1479.16	1055.52	1999.52
	72	4064.64	12765.1	5957.25	3785.11	3926.73
	96	5808.17	18860.1	14225.3	10630.4	5598.66
IFIH2	4	1	1	1	1	1
	24	36.7416	270.385	9.52751	14.6613	91.0851
	48	207.16	1463.92	147.324	228.575	638.732
	72	552.694	3996.66	500.359	910.473	1426.97
	96	661.362	6444.34	1349.95	2038.39	2449.05
KIF1B	4	1	1	1	1	1
	24	20.3502	177.889	5.79164	34.0152	93.5625
	48	186.12	834.08	56.1359	425.641	559.58
	72	584.701	1794.08	227.772	1645.55	1195.58
	96	1094.49	3239.76	498.518	3576.48	2000.26
EEF1A1A	4	1	1	1	1	1
	24	174.868	455.315	89.0796	33.7706	271.825
	48	1925.48	4374.31	1695	585.556	2669.09
	72	8156.24	9715.23	7087.59	2659.47	5569.88
	96	17071.2	14496.1	15684.3	6396.22	9297.94
GATM	4	1	1	1	1	1
	24	92.904	286.273	42.1551	18.0319	200.5
	48	1283.46	2100.48	837.665	390.581	1785.04
	72	6235.12	4827.12	3011.91	1555.5	4018.74
	96	16843.4	8673.99	8382.63	4299.9	5467.53
ZNF787	4	1	1	1	1	1
	24	99.3176	548.077	121.497	73.2784	353.341
	48	2807.15	5318.88	2968.8	1673.11	3238.81
	72	31967.2	10778.6	10531.7	5326.57	7155.02
	96	318334	14245.9	25145.8	13846.2	9815.05
RPL6	4	1	1	1	1	1
	24	85.385	241.753	13.5082	36.4211	118.681
	48	1567.06	2198.73	285.58	770.321	1310.37
	72	12918.9	5437.54	1170.89	3178	2947.28
	96	138340	7163.31	3106.76	8534.13	3868.87
RNF19A	4	1	1	1	1	1
	24	36.5719	410.704	75.307	23.9275	61.654
	48	538.728	2447.07	1385.85	428.212	609.135
	72	3164.83	5534.89	6822.46	2405.13	1556.69
	96	16001.3	7581.64	16145.6	6559.72	2222

## Sheet: 3c
construct	ribavirin [µM]	normalized RLU
p1	100	2.16605	0.951346	2.5839
	50	5.9862	3.18706	5.86576
	25	20.2897	10.6706	16.7211
	12.5	60.5946	34.2002	31.8384
	6.25	98.9483	75.0921	54.7372
	3.125	125.806	107.146	72.5126
	1.5625	133.096	117.886	98.4556
	0.78125	127.99	114.104	96.3469
	0.390625	124.77	107.961	106.623
	0.195313	117.863	105.07	113.424
p6	100	4.48378	0.801705	0.585062
	50	22.7701	2.8467	2.14042
	25	54.4074	10.4373	10.5007
	12.5	71.1538	34.234	40.3614
	6.25	77.4518	69.3711	86.7822
	3.125	84.803	104.745	119.502
	1.5625	88.2688	122.616	107.619
	0.78125	88.4336	136.846	102.497
	0.390625	87.5229	140.932	100.573
	0.195313	88.1435	166.176	112.469
IFIH2	100	6.01031	0.651357	0.631989
	50	26.9809	2.48496	2.39234
	25	48.1093	9.71049	10.9214
	12.5	63.9387	30.8089	31.143
	6.25	73.4562	56.3619	66.4835
	3.125	87.245	76.2843	91.7616
	1.5625	102.389	84.9184	112.795
	0.78125	105.947	88.3007	102.63
	0.390625	90.1402	86.4058	99.4216
	0.195313	97.0669	82.2662	92.6704
KIF1B	100	3.56531	0.736126	0.855963
	50	16.8205	2.93294	2.55796
	25	48.9227	8.75138	8.98157
	12.5	62.8807	29.7369	25.3358
	6.25	67.4382	48.8023	55.5934
	3.125	71.0307	65.8981	80.8541
	1.5625	81.1451	72.5139	95.6121
	0.78125	89.9807	77.9699	103.118
	0.390625	75.5612	79.9679	96.2319
	0.195313	83.4832	80.1539	96.9651
EEFA1A	100	0.698859	0.533492	0.727397
	50	12.3068	2.2391	3.14617
	25	41.2043	8.06115	12.41
	12.5	61.962	30.322	37.8884
	6.25	70.2294	58.1701	77.8078
	3.125	75.9415	74.8589	107.762
	1.5625	78.0652	89.0497	121.651
	0.78125	84.0841	97.3896	116.373
	0.390625	78.6776	91.0808	103.228
	0.195313	85.7439	82.0631	76.9399
GATM	100	0.543879	0.527492	0.565382
	50	7.79211	1.84231	2.53962
	25	40.3352	8.7302	10.6644
	12.5	59.5929	30.2816	32.9765
	6.25	68.6663	54.3419	71.5419
	3.125	81.3154	72.0997	96.1472
	1.5625	76.7393	89.0174	107.477
	0.78125	79.4261	95.1554	109.321
	0.390625	76.4102	90.2649	103.944
	0.195313	87.6376	91.3939	85.8344
ZNF787	100	0.0642224	0.584987	0.742054
	50	3.05822	1.97647	3.37393
	25	29.8059	7.54903	12.8064
	12.5	53.0201	31.0999	37.1124
	6.25	66.1745	56.037	71.5998
	3.125	72.0805	83.0177	88.6219
	1.5625	75.9732	98.9409	94.9505
	0.78125	79.1946	105.877	102.232
	0.390625	81.745	106.066	105.583
	0.195313	80.5369	115.274	101.255
RPL6	100	0.172804	0.576785	0.833292
	50	2.49434	1.74093	2.99831
	25	19.0026	7.49714	11.4056
	12.5	38.7162	26.3122	42.5766
	6.25	55.1737	48.2309	76.9254
	3.125	67.1321	69.901	111.434
	1.5625	74.7446	85.8677	129.513
	0.78125	77.5206	92.9231	118.039
	0.390625	77.5841	90.4914	106.165
	0.195313	78.2296	99.5379	110.925
RNF19A	100	0.203205	0.515356	0.570548
	50	7.04375	2.24654	2.4246
	25	40.6409	9.69495	9.95999
	12.5	62.7669	32.3686	34.8617
	6.25	93.3699	66.5321	66.6786
	3.125	105.335	90.5647	95.6327
	1.5625	112.903	108.369	104.837
	0.78125	107.613	109.414	102.595
	0.390625	104.742	116.693	109.837
	0.195313	104.087	106.134	96.2437

## Sheet: 3d
p1	p6	ITIH2	KIF1B	EEFA1A	GATM	ZNF787	RPL6	RNF19A
1883	100313	141875	74000	127500	212500	161875	196406	271406
3917	145208	73000	211500	146750	174583	147708	244250	137917
160	305000	180313	306250	317500	550000	476563	568750	262188
280	281250
200	158500
962.5	212500
400	264375
250	338125

## Sheet: 4b
transcript	time [h p.i.]	HEV	mock
SERPINA1	4	4116.06	4347.24
	8	4584.72	4143.21
	12	4424.24	4159.06
	24	4861.96	3883.68
	48	3973.9	3158.93
	168	1459.74	997.4
TRIM22	4	8.05722	8.72273
	8	8.23497	7.75991
	12	6.87822	8.34876
	24	5.95487	11.6678
	48	21.9557	13.1079
	168	23.8028	15.8786
ALB	4	7769.45	7197.7
	8	6695.14	6934.27
	12	6738.74	6584.13
	24	5229.24	5332.06
	48	8442.76	6210.69
	168	9397.06	10429.7

## Sheet: 4c
transcript	time [h p.i.]	HEV	mock
KIF1B	4	7.77535	7.97714
	8	7.89037	8.44968
	12	7.77212	7.56969
	24	7.58635	8.47777
	48	7.29295	9.12546
	168	8.08358	8.65107
ITIH2	4	136.851	131.083
	8	135.847	148.608
	12	151.957	154.943
	24	171.193	163.074
	48	232.645	204.427
	168	165.35	188.67
EEF1A1	4	1085.49	1090.54
	8	1023.02	1080.79
	12	936.103	1053.38
	24	776.017	995.221
	48	821.494	1040.88
	168	1112.96	1340.12
GATM	4	70.3116	75.3672
	8	62.9708	85.2439
	12	68.3282	92.2164
	24	66.3402	121.46
	48	167.9	191.633
	168	247.704	273.151
ZNF787	4	12.518	12.8113
	8	12.1934	15.2584
	12	11.0869	14.5003
	24	10.1001	12.2038
	48	14.0474	12.8335
	168	14.8455	17.6806
RPL18	4	130.993	129.266
	8	124.904	134.298
	12	112.741	134.305
	24	96.6994	126.584
	48	103.685	108.78
	168	103.437	126.423
RNF19A	4	9.31082	9.24237
	8	9.25221	9.75299
	12	8.32566	9.47899
	24	10.1145	10.9644
	48	10.4481	11.341
	168	12.5028	14.6473

## Sheet: 4f
AA	mean	stdev	significance	p-val
C	-0.31439	-0.056798	Notsignificant.	P-value=0.080887(>0.002500)
D	-0.214555	-0.043214	Notsignificant.	P-value=0.035477(>0.002500)
F	-0.140525	-0.031354	Notsignificant.	P-value=0.235202(>0.002500)
H	-0.126159	-0.039598	Notsignificant.	P-value=0.397622(>0.002500)
V	-0.112045	-0.063114	Notsignificant.	P-value=0.171727(>0.002500)
A	-0.105014	-0.022265	Notsignificant.	P-value=0.088477(>0.002500)
P	-0.093815	-0.019134	Notsignificant.	P-value=0.021776(>0.002500)
W	-0.071216	-0.046755	Notsignificant.	P-value=0.614842(>0.002500)
Y	-0.05271	-0.035199	Notsignificant.	P-value=0.697965(>0.002500)
L	-0.032969	-0.015517	Notsignificant.	P-value=0.675936(>0.002500)
E	-0.024671	-0.058113	Notsignificant.	P-value=0.799902(>0.002500)
Q	-0.007455	-0.168713	Notsignificant.	P-value=0.964255(>0.002500)
N	-0.004691	-0.095329	Notsignificant.	P-value=0.983706(>0.002500)
S	0.02776	0.019746	Notsignificant.	P-value=0.629241(>0.002500)
T	0.040339	0.042726	Notsignificant.	P-value=0.567274(>0.002500)
G	0.167891	0.081982	Notsignificant.	P-value=0.082338(>0.002500)
R	0.167924	0.067342	Notsignificant.	P-value=0.067957(>0.002500)
I	0.496016	0.128664	Enriched.	P-value=0.001988(≤0.002500)
M	0.712006	0.204077	Notsignificant.	P-value=0.053775(>0.002500)
K	3.18948	0.173833	Enriched.	P-value=0.000000(≤0.002500)

[truncated: 19 more sheets: 5c-f, 5g, 5i, 6b-c, 6e, 7b-c, 7d, 7e-f, 7g, S1, S2a, S2b, S4b, S4c, S4d, S5b, S5d, S6a, S6b]
